# Supplementary material for: Reversible bending of U-shaped plant petioles under dehydration
Source: Quant Plant Biol. 2025 Nov 12;6:e41. doi: 10.1017/qpb.2025.10030 (PMC12722063; doi:10.1017/qpb.2025.10030)
Supplement: Schliebach et al. supplementary material [file S2632882825100301sup001.zip]

Archive with 11 entries (11 files):
- FigS6_BucklingTape_Non_Isotropic_Article_alphaBF.pdf
- M1_DryingthenWatering.mov
- M2_WholePlant20days.avi
- M3_Uopening.mov
- SupplementaryInformationV17.pdf
- SupplementaryInformationV17.tex
- FigS1.pdf
- FigS2coupe_milieu-1_enhanced-cropped-Flora.jpg
- FigS3.pdf
- FigS4.pdf
- FigS5_Montage_Movie1_scale0dot06muperpix.jpg
